# Supplementary material for: Genotype Diversity, Wild Bird-to-Poultry Transmissions, and Farm-to-Farm Carryover during the Spread of the Highly Pathogenic Avian Influenza H5N1 in the Czech Republic in 2021/2022
Source: Viruses. 2023 Jan 20;15(2):293. doi: 10.3390/v15020293 (PMC9963064; doi:10.3390/v15020293)
Supplement: Supplementary file 1 [file viruses-15-00293-s001.zip]

Archive with 2 entries (2 files):
- Supplementary Material 1.pdf
- Supplementary material 2.xlsx
